# Supplementary material for: Apple Pomace Extract Improves MK-801-Induced Memory Impairment in Mice
Source: Nutrients. 2024 Jan 6;16(2):194. doi: 10.3390/nu16020194 (PMC10818464; doi:10.3390/nu16020194)
Supplement: Supplementary file 1 [file nutrients-16-00194-s001.zip]

Archive with 5 entries (5 files):
- Supplementary Figure S1.ppt
- Supplementary Figure S2-S5.pptx
- Table S1.pdf
- Table S2.xlsx
- Table S3.xlsx
