# Supplementary material for: Apple Pomace Extract Improves MK-801-Induced Memory Impairment in Mice
Source: Nutrients. 2024 Jan 6;16(2):194. doi: 10.3390/nu16020194 (PMC10818464; doi:10.3390/nu16020194)
Supplement: Supplementary file 1 [file nutrients-16-00194-s001.zip › Table S2.xlsx]

## Sheet: Sheet 1
Table S2. Normalized enrichment scores (NES) of the top 100 enriched genes sets using the GO database
GO_ID	GO_term	Category	numGenes	NES	size	p-value	padj
GO:0014069	postsynaptic density	Component	168	2.66632	298	0.000161212	0.00583393
GO:0045211	postsynaptic membrane	Component	144	2.50376	276	0.000160462	0.00583393
GO:0004714	transmembrane receptor protein tyrosine kinase activity	Function	55	2.45366	110	0.000172325	0.00583393
GO:0005249	voltage-gated potassium channel activity	Function	48	2.40724	93	0.000173641	0.00583393
GO:0043197	dendritic spine	Component	103	2.4	203	0.000167084	0.00583393
GO:0046332	SMAD binding	Function	50	2.36757	77	0.000174186	0.00583393
GO:0071805	potassium ion transmembrane transport	Process	69	2.35759	149	0.000170707	0.00583393
GO:0004713	protein tyrosine kinase activity	Function	83	2.33588	207	0.000166389	0.00583393
GO:0018108	peptidyl-tyrosine phosphorylation	Process	40	2.31622	90	0.000174734	0.00583393
GO:0046777	protein autophosphorylation	Process	100	2.27518	224	0.000163854	0.00583393
GO:0014704	intercalated disc	Component	40	2.23948	73	0.000174886	0.00583393
GO:0030165	PDZ domain binding	Function	54	2.22151	133	0.000171204	0.00583393
GO:0030018	Z disc	Component	66	2.19443	153	0.000170068	0.00583393
GO:0005516	calmodulin binding	Function	78	2.17134	223	0.000164015	0.00583393
GO:0043235	receptor complex	Component	95	2.16452	241	0.0001638	0.00583393
GO:0006816	calcium ion transport	Process	61	2.14689	175	0.000168095	0.00583393
GO:0005245	voltage-gated calcium channel activity	Function	31	2.13019	73	0.000174886	0.00583393
GO:0042383	sarcolemma	Component	69	2.12432	153	0.000170068	0.00583393
GO:0030334	regulation of cell migration	Process	40	2.12332	111	0.000171969	0.00583393
GO:0005096	GTPase activator activity	Function	136	2.12201	307	0.000159821	0.00583393
GO:0008076	voltage-gated potassium channel complex	Component	46	2.12115	129	0.000171556	0.00583393
GO:0007417	central nervous system development	Process	42	2.11572	91	0.000174004	0.00583393
GO:0005911	cell-cell junction	Component	101	2.10581	218	0.000164989	0.00583393
GO:0017124	SH3 domain binding	Function	64	2.08309	136	0.000170707	0.00583393
GO:0007409	axonogenesis	Process	58	2.07758	119	0.000171174	0.00583393
GO:0045177	apical part of cell	Component	53	2.07022	127	0.000171497	0.00583393
GO:0001764	neuron migration	Process	68	2.06345	157	0.000169348	0.00583393
GO:0098609	cell-cell adhesion	Process	58	2.05571	129	0.000171556	0.00583393
GO:0005089	Rho guanyl-nucleotide exchange factor activity	Function	40	2.05369	74	0.000175285	0.00583393
GO:0031234	extrinsic component of cytoplasmic side of plasma membrane	Component	38	2.05018	77	0.000174186	0.00583393
GO:0034765	regulation of ion transmembrane transport	Process	50	2.04841	149	0.000170707	0.00583393
GO:0004725	protein tyrosine phosphatase activity	Function	53	2.04378	121	0.00017138	0.00583393
GO:0005913	cell-cell adherens junction	Component	56	2.04234	111	0.000171969	0.00583393
GO:0043410	positive regulation of MAPK cascade	Process	74	2.03894	163	0.000167842	0.00583393
GO:0007219	Notch signaling pathway	Process	68	2.03321	163	0.000167842	0.00583393
GO:0007169	transmembrane receptor protein tyrosine kinase signaling pathway	Process	44	2.02854	110	0.000172325	0.00583393
GO:0003779	actin binding	Function	145	2.01446	369	0.000158153	0.00583393
GO:0007411	axon guidance	Process	75	2.00783	177	0.000167954	0.00583393
GO:0005901	caveola	Component	53	2.00732	111	0.000171969	0.00583393
GO:0007389	pattern specification process	Process	26	2.00443	74	0.000175285	0.00583393
GO:0070588	calcium ion transmembrane transport	Process	38	2.0014	110	0.000172325	0.00583393
GO:0030424	axon	Component	202	1.98983	460	0.000155448	0.00583393
GO:0070374	positive regulation of ERK1 and ERK2 cascade	Process	118	1.9851	284	0.000160746	0.00583393
GO:0005244	voltage-gated ion channel activity	Function	44	1.98485	132	0.000171028	0.00583393
GO:0009968	negative regulation of signal transduction	Process	50	1.97098	110	0.000172325	0.00583393
GO:0001525	angiogenesis	Process	107	1.96064	275	0.000160488	0.00583393
GO:0007507	heart development	Process	87	1.95748	281	0.000161134	0.00583393
GO:0007156	homophilic cell adhesion via plasma membrane adhesion molecules	Process	48	1.95556	119	0.000171174	0.00583393
GO:0042734	presynaptic membrane	Component	48	1.95292	90	0.000174734	0.00583393
GO:0030336	negative regulation of cell migration	Process	46	1.94191	116	0.000171233	0.00583393
GO:0031175	neuron projection development	Process	85	1.93476	185	0.000167001	0.00583393
GO:0007010	cytoskeleton organization	Process	39	1.93233	120	0.000171292	0.00583393
GO:0018105	peptidyl-serine phosphorylation	Process	87	1.93194	198	0.000166223	0.00583393
GO:0072659	protein localization to plasma membrane	Process	56	1.92924	158	0.000168833	0.00583393
GO:0043547	positive regulation of GTPase activity	Process	79	1.92778	170	0.000168039	0.00583393
GO:0007626	locomotory behavior	Process	42	1.92485	121	0.00017138	0.00583393
GO:0007268	chemical synaptic transmission	Process	82	1.92162	209	0.0001657	0.00583393
GO:0016323	basolateral plasma membrane	Component	90	1.91861	236	0.000164231	0.00583393
GO:0007399	nervous system development	Process	146	1.90761	396	0.000158428	0.00583393
GO:0016477	cell migration	Process	101	1.90715	247	0.000162813	0.00583393
GO:0010976	positive regulation of neuron projection development	Process	70	1.89337	165	0.000167448	0.00583393
GO:0005604	basement membrane	Component	56	1.88343	125	0.000170969	0.00583393
GO:0005925	focal adhesion	Component	88	1.88102	185	0.000167001	0.00583393
GO:0007613	memory	Process	56	1.87193	104	0.000172414	0.00583393
GO:0007179	transforming growth factor beta receptor signaling pathway	Process	57	1.86837	112	0.000172058	0.00583393
GO:0006874	cellular calcium ion homeostasis	Process	55	1.8625	120	0.000171292	0.00583393
GO:0035556	intracellular signal transduction	Process	145	1.85805	456	0.000155594	0.00583393
GO:0000902	cell morphogenesis	Process	39	1.85517	107	0.000171615	0.00583393
GO:0007605	sensory perception of sound	Process	51	1.85358	177	0.000167954	0.00583393
GO:0006813	potassium ion transport	Process	56	1.83892	135	0.000171204	0.00583393
GO:0031012	extracellular matrix	Component	113	1.828	283	0.000161031	0.00583393
GO:0044325	ion channel binding	Function	60	1.82089	156	0.000169578	0.00583393
GO:0060070	canonical Wnt signaling pathway	Process	43	1.81406	164	0.000167645	0.00583393
GO:0007204	positive regulation of cytosolic calcium ion concentration	Process	69	1.8067	184	0.00016818	0.00583393
GO:0006814	sodium ion transport	Process	52	1.80477	136	0.000170707	0.00583393
GO:0005085	guanyl-nucleotide exchange factor activity	Function	75	1.80025	176	0.00016787	0.00583393
GO:0030509	BMP signaling pathway	Process	35	1.79355	121	0.00017138	0.00583393
GO:0042393	histone binding	Function	49	1.785	141	0.000170911	0.00583393
GO:0048511	rhythmic process	Process	56	1.78463	128	0.000172295	0.00583393
GO:0030027	lamellipodium	Component	87	1.78143	175	0.000168095	0.00583393
GO:0003713	transcription coactivator activity	Function	110	1.7765	277	0.000160617	0.00583393
GO:0030335	positive regulation of cell migration	Process	80	1.74336	233	0.000163666	0.00583393
GO:0045121	membrane raft	Component	116	1.74061	297	0.000161057	0.00583393
GO:0002376	immune system process	Process	166	1.70417	411	0.000157604	0.00583393
GO:0055085	transmembrane transport	Process	162	1.70381	411	0.000157604	0.00583393
GO:0007267	cell-cell signaling	Process	76	1.70137	154	0.000169866	0.00583393
GO:0007420	brain development	Process	59	1.69982	179	0.000167729	0.00583393
GO:0000981	RNA polymerase II transcription factor activity, sequence-specific DNA binding	Function	88	1.69861	235	0.00016415	0.00583393
GO:0030036	actin cytoskeleton organization	Process	68	1.69469	180	0.000167954	0.00583393
GO:0005216	ion channel activity	Function	65	1.68358	190	0.000167336	0.00583393
GO:0015629	actin cytoskeleton	Component	75	1.67696	227	0.000163908	0.00583393
GO:0006325	chromatin organization	Process	98	1.65091	306	0.000159668	0.00583393
GO:0010468	regulation of gene expression	Process	83	1.63287	271	0.000161891	0.00583393
GO:0008285	negative regulation of cell proliferation	Process	160	1.62679	431	0.000155763	0.00583393
GO:0045087	innate immune response	Process	158	1.6227	379	0.000158303	0.00583393
GO:0003714	transcription corepressor activity	Function	70	1.62232	255	0.000161551	0.00583393
GO:0016604	nuclear body	Component	100	1.61714	286	0.000160979	0.00583393
GO:0009897	external side of plasma membrane	Component	138	1.59948	428	0.000156177	0.00583393
GO:0008017	microtubule binding	Function	134	1.56262	339	0.000159464	0.00583393
GO:0001701	in utero embryonic development	Process	71	1.54614	289	0.000160668	0.00583393
