# Supplementary material for: Apple Pomace Extract Improves MK-801-Induced Memory Impairment in Mice
Source: Nutrients. 2024 Jan 6;16(2):194. doi: 10.3390/nu16020194 (PMC10818464; doi:10.3390/nu16020194)
Supplement: Supplementary file 1 [file nutrients-16-00194-s001.zip › Table S3.xlsx]

## Sheet: Sheet 1
Table S3. Normalized enrichment scores (NES) of the top 100 enriched genes sets using the pathway database
Pathway_ID	Pathway	Database	numGenes	NES	size	p-value	padj
R-MMU-6794362	Protein-protein interactions at synapses	REACTOME	29	2.63157	48	0.000182749	0.00284079
R-MMU-112316	Neuronal System	REACTOME	132	2.48388	306	0.000161447	0.00284079
R-MMU-6794361	Interactions of neurexins and neuroligins at synapses	REACTOME	24	2.42711	30	0.000184468	0.00284079
mmu04520	Adherens junction	KEGG	41	2.31778	71	0.000176554	0.00284079
R-MMU-112314	Neurotransmitter Receptor Binding And Downstream Transmission In The Postsynaptic Cell	REACTOME	58	2.31508	133	0.000171792	0.00284079
mmu04713	Circadian entrainment	KEGG	37	2.30781	94	0.000174734	0.00284079
R-MMU-112040	G-protein mediated events	REACTOME	19	2.29013	40	0.000182083	0.00284079
mmu04724	Glutamatergic synapse	KEGG	47	2.27948	113	0.000174064	0.00284079
mmu04020	Calcium signaling pathway	KEGG	87	2.25722	180	0.000169463	0.00284079
R-MMU-112315	Transmission across Chemical Synapses	REACTOME	82	2.24181	194	0.000167701	0.00284079
R-MMU-112043	PLC beta mediated events	REACTOME	18	2.2283	39	0.000182415	0.00284079
mmu05206	MicroRNAs in cancer	KEGG	58	2.20621	140	0.000171174	0.00284079
R-MMU-438066	Unblocking of NMDA receptor, glutamate binding and activation	REACTOME	12	2.20381	17	0.000188857	0.00284079
mmu05231	Choline metabolism in cancer	KEGG	42	2.19236	99	0.000175932	0.00284079
R-MMU-8849932	SALM protein interactions at the synapses	REACTOME	11	2.18552	20	0.000186498	0.00284079
mmu04320	Dorso-ventral axis formation	KEGG	18	2.18129	26	0.000186916	0.00284079
R-MMU-1296072	Voltage gated Potassium channels	REACTOME	21	2.17483	42	0.000181818	0.00284079
mmu04720	Long-term potentiation	KEGG	29	2.17397	64	0.000178126	0.00284079
R-MMU-399719	Trafficking of AMPA receptors	REACTOME	17	2.17176	30	0.000184468	0.00284079
R-MMU-399721	Glutamate Binding, Activation of AMPA Receptors and Synaptic Plasticity	REACTOME	17	2.17176	30	0.000184468	0.00284079
mmu04510	Focal adhesion	KEGG	92	2.15057	196	0.000167616	0.00284079
mmu04723	Retrograde endocannabinoid signaling	KEGG	43	2.14384	101	0.000176118	0.00284079
WP1246	Hypothetical Network for Drug Addiction	WikiPathways	14	2.14241	31	0.000184502	0.00284079
R-MMU-1059683	Interleukin-6 signaling	REACTOME	5	2.11668	10	0.000193498	0.00284079
mmu04930	Type II diabetes mellitus	KEGG	20	2.10259	46	0.000182882	0.00284079
mmu04911	Insulin secretion	KEGG	30	2.10222	82	0.000175932	0.00284079
R-MMU-442755	Activation of NMDA receptor upon glutamate binding and postsynaptic events	REACTOME	23	2.09621	38	0.000183655	0.00284079
mmu04015	Rap1 signaling pathway	KEGG	87	2.07553	208	0.000167616	0.00284079
mmu04961	Endocrine and other factor-regulated calcium reabsorption	KEGG	17	2.07277	48	0.000182749	0.00284079
mmu04024	cAMP signaling pathway	KEGG	83	2.06647	191	0.000167476	0.00284079
mmu04921	Oxytocin signaling pathway	KEGG	53	2.06446	149	0.000170678	0.00284079
mmu04070	Phosphatidylinositol signaling system	KEGG	39	2.06281	92	0.000175009	0.00284079
WP2310	PodNet: protein-protein interactions in the podocyte	WikiPathways	134	2.05107	314	0.000160282	0.00284079
R-MMU-977443	GABA receptor activation	REACTOME	24	2.04851	54	0.000181752	0.00284079
R-MMU-425393	Transport of inorganic cations/anions and amino acids/oligopeptides	REACTOME	45	2.04529	105	0.000176243	0.00284079
mmu05214	Glioma	KEGG	26	2.03811	62	0.000178667	0.00284079
mmu04012	ErbB signaling pathway	KEGG	33	2.03079	84	0.000176211	0.00284079
R-MMU-416482	G alpha (12/13) signalling events	REACTOME	36	2.02546	58	0.000179147	0.00284079
mmu04072	Phospholipase D signaling pathway	KEGG	52	2.01788	143	0.000171615	0.00284079
mmu04360	Axon guidance	KEGG	73	2.01692	173	0.000169062	0.00284079
mmu04912	GnRH signaling pathway	KEGG	35	2.00579	85	0.00017646	0.00284079
R-MMU-438064	Post NMDA receptor activation events	REACTOME	20	2.00059	34	0.00018315	0.00284079
WP523	Regulation of Actin Cytoskeleton	WikiPathways	67	1.99976	150	0.000169981	0.00284079
mmu04925	Aldosterone synthesis and secretion	KEGG	26	1.98405	83	0.000176211	0.00284079
mmu04727	GABAergic synapse	KEGG	36	1.98009	87	0.000175101	0.00284079
mmu05224	Breast cancer	KEGG	47	1.97564	144	0.000171438	0.00284079
R-MMU-5576891	Cardiac conduction	REACTOME	38	1.9669	101	0.000176118	0.00284079
mmu01521	EGFR tyrosine kinase inhibitor resistance	KEGG	31	1.96676	79	0.000177148	0.00284079
mmu01522	Endocrine resistance	KEGG	35	1.95681	93	0.000175439	0.00284079
R-MMU-111885	Opioid Signalling	REACTOME	22	1.94242	57	0.000179469	0.00284079
WP539	Wnt Signaling Pathway NetPath	WikiPathways	34	1.9339	108	0.00017507	0.00284079
MOUSE_PWY3DJ-1	cyclic AMP biosynthesis	BIOCYC	19	1.9254	57	0.000179469	0.00284079
R-MMU-194840	Rho GTPase cycle	REACTOME	56	1.91896	126	0.00017301	0.00284079
mmu04919	Thyroid hormone signaling pathway	KEGG	40	1.90411	115	0.000172682	0.00284079
R-MMU-373760	L1CAM interactions	REACTOME	29	1.89113	67	0.000177179	0.00284079
mmu04725	Cholinergic synapse	KEGG	33	1.87576	112	0.000174277	0.00284079
mmu04611	Platelet activation	KEGG	56	1.8751	121	0.000173913	0.00284079
mmu04014	Ras signaling pathway	KEGG	81	1.86658	218	0.00016592	0.00284079
WP85	Focal Adhesion	WikiPathways	76	1.85858	185	0.000168577	0.00284079
WP553	Calcium Regulation in the Cardiac Cell	WikiPathways	44	1.85458	157	0.000170619	0.00284079
mmu04022	cGMP-PKG signaling pathway	KEGG	71	1.83639	162	0.000169808	0.00284079
R-MMU-422475	Axon guidance	REACTOME	148	1.83357	433	0.000156986	0.00284079
mmu05205	Proteoglycans in cancer	KEGG	82	1.82254	199	0.000166973	0.00284079
WP1763	PluriNetWork	WikiPathways	112	1.8205	282	0.000164339	0.00284079
mmu04810	Regulation of actin cytoskeleton	KEGG	84	1.80425	210	0.00016756	0.00284079
mmu04010	MAPK signaling pathway	KEGG	75	1.77331	252	0.000164393	0.00284079
R-MMU-425407	SLC-mediated transmembrane transport	REACTOME	96	1.77272	268	0.000163586	0.00284079
R-MMU-177929	Signaling by EGFR	REACTOME	115	1.764	309	0.000161473	0.00284079
mmu04144	Endocytosis	KEGG	108	1.72999	272	0.000163908	0.00284079
R-MMU-166520	Signalling by NGF	REACTOME	147	1.71652	403	0.000158403	0.00284079
WP1396	Non-odorant GPCRs	WikiPathways	70	1.71521	250	0.000164718	0.00284079
mmu05200	Pathways in cancer	KEGG	120	1.70528	388	0.000158604	0.00284079
mmu04080	Neuroactive ligand-receptor interaction	KEGG	105	1.702	256	0.000165207	0.00284079
R-MMU-2424491	DAP12 signaling	REACTOME	95	1.66826	301	0.000161865	0.00284079
R-MMU-187037	NGF signalling via TRKA from the plasma membrane	REACTOME	113	1.66238	317	0.000160256	0.00284079
R-MMU-2172127	DAP12 interactions	REACTOME	107	1.64493	309	0.000161473	0.00284079
WP2841	Focal Adhesion-PI3K-Akt-mTOR-signaling pathway	WikiPathways	112	1.64226	308	0.000161447	0.00284079
R-MMU-186763	Downstream signal transduction	REACTOME	82	1.63627	298	0.000162549	0.00284079
R-MMU-186797	Signaling by PDGF	REACTOME	112	1.63145	319	0.00016072	0.00284079
R-MMU-194315	Signaling by Rho GTPases	REACTOME	125	1.62501	358	0.000159847	0.00284079
R-MMU-881907	Gastrin-CREB signalling pathway via PKC and MAPK	REACTOME	92	1.62089	377	0.000159084	0.00284079
R-MMU-194138	Signaling by VEGF	REACTOME	77	1.5826	292	0.000162101	0.00284079
M00341	Proteasome, 19S regulatory particle (PA700)	KEGG	15	-1.97619	19	0.000214087	0.00284079
mmu_M00341	Proteasome, 19S regulatory particle (PA700)	KEGG	15	-1.97619	19	0.000214087	0.00284079
M00337	Immunoproteasome	KEGG	10	-2.03976	18	0.000211909	0.00284079
mmu_M00337	Immunoproteasome	KEGG	10	-2.03976	18	0.000211909	0.00284079
M00152	Cytochrome bc1 complex	KEGG	8	-2.0961	9	0.000205677	0.00284079
mmu_M00152	Cytochrome bc1 complex	KEGG	8	-2.0961	9	0.000205677	0.00284079
R-MMU-77289	Mitochondrial Fatty Acid Beta-Oxidation	REACTOME	13	-2.09645	22	0.000216123	0.00284079
M00146	NADH dehydrogenase (ubiquinone) 1 alpha subcomplex	KEGG	12	-2.11248	15	0.000210217	0.00284079
mmu_M00146	NADH dehydrogenase (ubiquinone) 1 alpha subcomplex	KEGG	12	-2.11248	15	0.000210217	0.00284079
M00158	F-type ATPase, eukaryotes	KEGG	10	-2.18795	15	0.000210217	0.00284079
mmu_M00158	F-type ATPase, eukaryotes	KEGG	10	-2.18795	15	0.000210217	0.00284079
M00340	Proteasome, 20S core particle	KEGG	10	-2.2079	15	0.000210217	0.00284079
mmu_M00340	Proteasome, 20S core particle	KEGG	10	-2.2079	15	0.000210217	0.00284079
M00154	Cytochrome c oxidase	KEGG	10	-2.21122	22	0.000216123	0.00284079
mmu_M00154	Cytochrome c oxidase	KEGG	10	-2.21122	22	0.000216123	0.00284079
M00147	NADH dehydrogenase (ubiquinone) 1 beta subcomplex	KEGG	11	-2.2278	12	0.000208899	0.00284079
mmu_M00147	NADH dehydrogenase (ubiquinone) 1 beta subcomplex	KEGG	11	-2.2278	12	0.000208899	0.00284079
R-MMU-163210	Formation of ATP by chemiosmotic coupling	REACTOME	11	-2.24149	16	0.000210438	0.00284079
